# Supplementary material for: Lactate Uptake by MCT4 Facilitates Stability and Suppressive Function of Tumor-Infiltrating Regulatory T Cells by Promoting Foxp3 Lactylation
Source: Int J Mol Sci. 2026 May 21;27(10):4619. doi: 10.3390/ijms27104619 (PMC13207139; doi:10.3390/ijms27104619)
Supplement: Supplementary file 1 [file ijms-27-04619-s001.zip]

Archive with 1 entries (1 files):
- ijms-4266014-supplementary.pdf
